# Supplementary material for: Prolonged Egg Supplement Advances Growing Child’s Growth and Gut Microbiota
Source: Nutrients. 2023 Feb 24;15(5):1143. doi: 10.3390/nu15051143 (PMC10005095; doi:10.3390/nu15051143)
Supplement: Supplementary file 1 [file nutrients-15-01143-s001.zip]

Archive with 1 entries (1 files):
- nutrients-2224410-supplementary.pdf
